# Supplementary material for: Non-Covalent Interactions on Polymer-Graphene Nanocomposites and Their Effects on the Electrical Conductivity
Source: Polymers (Basel). 2021 May 24;13(11):1714. doi: 10.3390/polym13111714 (PMC8197260; doi:10.3390/polym13111714)
Supplement: Supplementary file 1 [file polymers-13-01714-s001.zip]

Archive with 2 entries (2 files):
- polymers-1219110-supplementary.pdf
- S2_Video.mp4
